# Supplementary material for: Mechanically Reinforced Silkworm Silk Fiber by Hot Stretching
Source: Research (Wash D C). 2022 Mar 30;2022:9854063. doi: 10.34133/2022/9854063 (PMC8992573; doi:10.34133/2022/9854063)
Supplement: Supplementary Materials — The supporting information includes methods for preparation of HSSFs. Analysis of crystallinity and crystalline orientation of HSSFs. Figures and figure captions: Figure S1: stress-strain curves of Control-S and HSSFs with different stretch ratios. Figure S2: load-strain curves of Control-S and HSSFs with different stretch ratios. Figure S3: mechanical properties of silk fibers prepared at different heating times and temperatures. Figure S4: detailed mechanical properties of silk fibers under different heating times and temperatures. Figure S5: detailed mechanical properties of Control-S and silk fibers with different stretch ratios. Figure S6: thermal stability of silkworm silk. Figure S7: 1D radial integration of intensity profiles of integrated (200)/(120) peaks from the WAXS patterns. Figure S8: 1D intensity profile as a function of azimuth angle at the integrated (120) or (200) peaks of different silk fibers. Figure S9: examples showing fitting and deconvolution of Raman spectra. Figure S10: examples showing fitting and deconvolution of amide I band in FTIR spectra. Tables and table captions: Table S1: the standard for classifying the mechanical performance of silk fibers in Figure 1(d). Table S2: comparison of modulus, tensile strength, toughness, and elongation at break of silk fibers. Table S3: mechanical properties of silk prepared in Ar and in air with all other conditions the same. Table S4: modulus and tensile strength of regenerated silk and natural silk in Figure 2(c). Supplementary Movie S1: HSSFs tied to a helicopter to hang a spider man model. Supplementary Movie S2: hot-stretched silk assembled to a tower cane for pulling up and down a basket of stones. Supplementary Movie S3: the skidding of toy sports car due to the reverse traction provided by HSSF. Supplementary Movie S4: the sailing of a sailboat using HSSFs as cables. [file 9854063.f1.zip]

Archive with 5 entries (5 files):
- Supplementary Information.docx
- Supplementary Movie S1.mp4
- Supplementary Movie S2.mp4
- Supplementary Movie S3.mp4
- Supplementary Movie S4.mp4
